# Supplementary material for: Harnessing Genetic Diversity in the USDA Pea Germplasm Collection Through Genomic Prediction
Source: Front Genet. 2021 Dec 24;12:707754. doi: 10.3389/fgene.2021.707754 (PMC8740293; doi:10.3389/fgene.2021.707754)
Supplement: Supplementary file 1 [file Table1.xls]

## Sheet: Sheet1
Supplementary Table S1. Summary statistics of observed and predicted phenotypes of USDA pea germplasm accessions
	DFF (days)		NoSeedsPod		PH (cm)		PodsPlant		DM (days)		SeedYield (kg/ha)
	Observed	Predicted	Observed	Predicted	Observed	Predicted	Observed	Predicted	Observed	Predicted	Observed	Predicted
Mean	71.17	70.6	5.7	5.65	74.33	75.95	18.41	18.39	104.24	104.04	2917.7	2913.84
Range	60-84	63-76	4.4-6.9	5.1-6.2	38-108	59-86	15-23	18-19	99-112	101-107	1734-4463	2309-3254
SD	4.79	2.37	0.49	0.21	11.55	5.15	1.52	0.28	2.49	0.94	450.62	177.65
CV	6.74	3.36	8.55	3.76	15.54	6.78	8.28	1.54	2.39	0.9	15.44	6.1
DFF is days to maturity, PH is plant height, DM is days to maturity
