# Supplementary material for: Harnessing Genetic Diversity in the USDA Pea Germplasm Collection Through Genomic Prediction
Source: Front Genet. 2021 Dec 24;12:707754. doi: 10.3389/fgene.2021.707754 (PMC8740293; doi:10.3389/fgene.2021.707754)
Supplement: Supplementary file 3 [file Table4.xls]

## Sheet: PH_fifty_top_RC
Supplementary Table S4. Top 50 pea accessions for reliability criteria of plant height belongs to different categories of GEBV
Genotypes	Category	GEBV	RC
271033	Inbetween	69.3	0.76
244055	Inbetween	69.16	0.75
273207	Inbetween	69.65	0.74
240519	Inbetween	78.42	0.66
347290	Inbetween	78.19	0.65
347332	Inbetween	78.13	0.65
347296	Inbetween	77.73	0.64
347291	Inbetween	77.78	0.64
347305	Inbetween	78.28	0.63
347355	Inbetween	77.62	0.63
347347	Inbetween	77.51	0.63
347352	Inbetween	77.04	0.62
347397	Inbetween	78.13	0.62
347350	Inbetween	77.68	0.62
140296	Inbetween	68.84	0.61
220175	Bottom 50	67.61	0.59
200755	Inbetween	77.45	0.59
164417	Top 50	81.87	0.59
164614	Top 50	81.82	0.58
306590	Inbetween	76.23	0.58
343936	Inbetween	74.16	0.58
222069	Inbetween	68.92	0.57
179449	Inbetween	78.3	0.57
343267	Inbetween	77.99	0.57
347358	Top 50	80.76	0.57
343286	Bottom 50	54.02	0.56
347356	Top 50	81.65	0.56
347314	Top 50	80.92	0.56
340126	Inbetween	77.04	0.55
174923	Inbetween	77.84	0.55
347342	Top 50	81.21	0.55
347337	Top 50	81.49	0.54
194338	Inbetween	75.25	0.53
173929	Bottom 50	53.63	0.52
244263	Bottom 50	61.63	0.51
137120	Inbetween	68.13	0.5
142774	Inbetween	75.31	0.5
269816	Inbetween	76.21	0.5
137118	Bottom 50	67.81	0.49
244122	Bottom 50	58.48	0.49
285719	Inbetween	77.75	0.48
244170	Top 50	86.48	0.48
343278	Bottom 50	55.73	0.48
175230	Bottom 50	53.24	0.48
102887	Bottom 50	67.2	0.48
181800	Inbetween	78.28	0.47
343935	Top 50	82.47	0.47
269775	Inbetween	75.9	0.47
269763	Top 50	79.81	0.47
269774	Inbetween	76.65	0.46
Mean		73.98	0.3
Range		53-88	0.01-0.76
SD		7	0.17
GEBV is genomic estimated breeding values, RC is reliability criteria
Mean, range and SD of 244 nonphenotyped pea accessions
