# Supplementary material for: Harnessing Genetic Diversity in the USDA Pea Germplasm Collection Through Genomic Prediction
Source: Front Genet. 2021 Dec 24;12:707754. doi: 10.3389/fgene.2021.707754 (PMC8740293; doi:10.3389/fgene.2021.707754)
Supplement: Supplementary file 4 [file Table2.xls]

## Sheet: S_Table 2. DFF_fifty_top_RC
Supplementary Table S2. Top 50 pea accessions for reliability criteria of days to first flowering belongs to different categories of GEBV
Genotypes	Category	GEBV	RC
271033	Inbetween	70.38	0.75
244055	Inbetween	70.75	0.74
240519	Top 50	71.51	0.74
347290	Top 50	71.23	0.74
347332	Top 50	70.95	0.73
347296	Top 50	71	0.73
347291	Inbetween	70.94	0.73
273207	Inbetween	70.72	0.72
347355	Inbetween	70.87	0.71
347305	Inbetween	70.81	0.71
347347	Top 50	71.05	0.71
347352	Top 50	71.05	0.71
347350	Top 50	70.97	0.71
347397	Top 50	71.36	0.71
164614	Inbetween	68.57	0.7
164417	Inbetween	68.43	0.7
347356	Inbetween	68.71	0.68
347358	Inbetween	68.55	0.68
343286	Inbetween	69.99	0.68
347314	Inbetween	68.45	0.68
200755	Top 50	70.98	0.67
137120	Bottom 50	67.64	0.66
347342	Inbetween	68.43	0.66
347337	Inbetween	68.63	0.66
220175	Inbetween	70.9	0.66
137118	Bottom 50	67.49	0.66
269763	Top 50	73.22	0.65
244263	Bottom 50	63.44	0.64
244122	Bottom 50	65.46	0.64
343935	Inbetween	70.84	0.63
222069	Inbetween	70.77	0.63
173929	Inbetween	69.62	0.62
343334	Bottom 50	65.44	0.62
343278	Bottom 50	67.89	0.61
244170	Inbetween	68.55	0.6
164836	Bottom 50	66.49	0.59
214344	Bottom 50	67.19	0.59
280621	Inbetween	68.49	0.59
140296	Inbetween	68.95	0.59
261666	Bottom 50	65.57	0.58
343284	Inbetween	70.1	0.58
314803	Inbetween	68.53	0.58
175230	Inbetween	69.48	0.58
347288	Bottom 50	65.6	0.57
174922	Inbetween	70.25	0.57
306590	Top 50	71.92	0.56
164838	Bottom 50	66.82	0.56
194338	Inbetween	68.22	0.56
285725	Inbetween	69.1	0.55
261662	Bottom 50	65.38	0.55
Mean		69.51	0.35
Range		63-74	0.05-0.75
SD		1.79	0.19
GEBV is genomic estimated breeding values, RC is reliability criteria
Mean, range and SD of 244 nonphenotyped pea accessions
