# Supplementary material for: Harnessing Genetic Diversity in the USDA Pea Germplasm Collection Through Genomic Prediction
Source: Front Genet. 2021 Dec 24;12:707754. doi: 10.3389/fgene.2021.707754 (PMC8740293; doi:10.3389/fgene.2021.707754)
Supplement: Supplementary file 7 [file Table5.xls]

## Sheet: PP_predicted_output
Supplementary Table S5. Top 50 pea accessions for reliability criteria of pods per plant belongs to different categories of GEBV
Genotypes	Category	GEBV	RC
271033	Top 50	20.95	0.78
244055	Top 50	20.99	0.77
273207	Top 50	21.13	0.76
140296	Inbetween	20.4	0.64
343267	Top 50	21.69	0.62
343936	Inbetween	19.86	0.62
340126	Top 50	21.29	0.61
174923	Top 50	22.11	0.61
306590	Top 50	21.27	0.61
179449	Top 50	21.87	0.61
269774	Top 50	20.79	0.55
269775	Top 50	22.03	0.55
181800	Top 50	21.54	0.54
102887	Inbetween	19.37	0.53
142774	Inbetween	19.92	0.53
285719	Top 50	21.63	0.53
269776	Top 50	23.07	0.52
240519	Inbetween	19.72	0.52
269816	Inbetween	19.82	0.52
347332	Inbetween	19.77	0.51
227457	Top 50	21.14	0.51
347290	Inbetween	19.74	0.51
103058	Inbetween	19.71	0.51
347291	Inbetween	19.74	0.5
194338	Inbetween	20.11	0.5
347296	Inbetween	19.76	0.5
347305	Inbetween	19.84	0.49
166187	Inbetween	19.59	0.49
269799	Inbetween	19.55	0.49
347355	Inbetween	19.69	0.49
347347	Inbetween	19.62	0.49
200755	Bottom 50	17.72	0.49
347397	Inbetween	19.69	0.48
299024	Top 50	20.82	0.48
347350	Inbetween	19.62	0.48
347352	Inbetween	19.52	0.48
285720	Inbetween	20.33	0.48
272187	Inbetween	20.06	0.47
193836	Inbetween	20.22	0.47
249644	Top 50	20.92	0.47
140295	Inbetween	20.44	0.46
272167	Inbetween	20.22	0.46
280607	Inbetween	19.86	0.46
220175	Top 50	20.61	0.46
271121	Top 50	22.26	0.46
171814	Top 50	20.83	0.45
272207	Top 50	20.59	0.44
164417	Top 50	20.93	0.44
261635	Inbetween	19.73	0.44
222069	Top 50	20.69	0.43
Mean		19.9	0.31
Range		18-24	0.04-0.78
SD		0.95	0.14
GEBV is genomic estimated breeding values, RC is reliability criteria
Mean, range and SD of 244 nonphenotyped pea accessions
