# Supplementary material for: Harnessing Genetic Diversity in the USDA Pea Germplasm Collection Through Genomic Prediction
Source: Front Genet. 2021 Dec 24;12:707754. doi: 10.3389/fgene.2021.707754 (PMC8740293; doi:10.3389/fgene.2021.707754)
Supplement: Supplementary file 8 [file Table3.xls]

## Sheet: S_Table 3. NSP_fifty_top_RC
Supplementary Table S3. Top 50 pea accesions for reliability criteria of number of seeds per plant belongs to different categories of GEBV
Genotypes	Category	GEBV	RC
271033	Inbetween	5.49	0.75
244055	Inbetween	5.47	0.75
273207	Inbetween	5.59	0.73
240519	Inbetween	5.57	0.71
347290	Inbetween	5.53	0.7
347332	Inbetween	5.58	0.7
347296	Inbetween	5.55	0.7
347291	Inbetween	5.57	0.7
347305	Inbetween	5.61	0.68
347355	Inbetween	5.58	0.68
347347	Inbetween	5.53	0.68
347352	Inbetween	5.54	0.68
347350	Inbetween	5.57	0.68
347397	Inbetween	5.53	0.68
164417	Inbetween	5.45	0.65
164614	Inbetween	5.46	0.65
343286	Inbetween	5.55	0.64
200755	Bottom 50	5.24	0.64
347358	Inbetween	5.46	0.64
347356	Inbetween	5.43	0.63
220175	Top 50	5.76	0.63
347314	Inbetween	5.43	0.63
347342	Inbetween	5.46	0.62
347337	Inbetween	5.42	0.61
222069	Top 50	5.86	0.61
140296	Inbetween	5.62	0.6
137120	Top 50	5.8	0.6
244263	Inbetween	5.41	0.59
137118	Top 50	5.76	0.59
173929	Inbetween	5.5	0.59
269763	Bottom 50	5.21	0.58
244122	Top 50	5.9	0.57
343935	Top 50	5.82	0.57
306590	Inbetween	5.5	0.57
343278	Top 50	5.72	0.56
343936	Inbetween	5.6	0.55
244170	Top 50	5.79	0.55
343334	Bottom 50	4.77	0.55
179449	Inbetween	5.56	0.55
194338	Inbetween	5.49	0.55
175230	Inbetween	5.55	0.54
343284	Inbetween	5.55	0.54
343267	Inbetween	5.52	0.54
174922	Inbetween	5.56	0.52
340126	Inbetween	5.68	0.52
214344	Bottom 50	5.16	0.52
261666	Top 50	5.73	0.52
174919	Inbetween	5.54	0.51
174923	Inbetween	5.57	0.51
164836	Inbetween	5.68	0.51
Mean		5.53	0.33
Range		4.77-5.98	0.01-0.75
SD		0.2	0.18
GEBV is genomic estimated breeding values, RC is reliability criteria
Mean, range and SD of 244 nonphenotyped pea accessions
