# Supplementary material for: Harnessing Genetic Diversity in the USDA Pea Germplasm Collection Through Genomic Prediction
Source: Front Genet. 2021 Dec 24;12:707754. doi: 10.3389/fgene.2021.707754 (PMC8740293; doi:10.3389/fgene.2021.707754)
Supplement: Supplementary file 9 [file Table6.xls]

## Sheet: HD_fifty_top_RC
Supplementary Table S6. Top 50 pea accessions for reliability criteria of days to maturity belongs to different categories of GEBV
Genotypes	Category	GEBV	RC
271033	Inbetween	94.0269	0.763158
244055	Inbetween	94.1192	0.754931
273207	Inbetween	94.2031	0.73866
240519	Top 50	96.4674	0.651039
347290	Top 50	96.2711	0.645272
347332	Top 50	96.3317	0.64443
347296	Top 50	96.3373	0.637188
347291	Top 50	96.3212	0.637054
347305	Top 50	96.1784	0.624832
347355	Top 50	96.1791	0.623679
347347	Top 50	96.1718	0.620594
347352	Top 50	96.0398	0.617377
347397	Top 50	96.2398	0.616614
347350	Top 50	96.0994	0.616427
140296	Inbetween	93.1127	0.614959
220175	Bottom 50	93.0564	0.588314
200755	Top 50	95.0125	0.587756
306590	Top 50	95.7656	0.583355
343936	Inbetween	94.596	0.580247
164417	Inbetween	93.501	0.579438
164614	Inbetween	93.6379	0.576852
179449	Top 50	94.9507	0.570173
343267	Top 50	95.2914	0.569087
222069	Inbetween	93.0977	0.564418
347358	Inbetween	93.38	0.558955
343286	Bottom 50	90.2118	0.557714
340126	Top 50	94.8994	0.55749
347356	Inbetween	93.6502	0.556225
347314	Inbetween	93.2694	0.555262
174923	Top 50	95.0313	0.554351
347342	Inbetween	93.5396	0.540107
347337	Inbetween	93.4311	0.538674
194338	Inbetween	93.2095	0.528656
173929	Bottom 50	90.5658	0.511691
244263	Bottom 50	91.9546	0.503484
142774	Inbetween	93.6838	0.498302
269816	Inbetween	94.6232	0.49695
137120	Inbetween	93.2735	0.490179
285719	Top 50	96.104	0.485099
137118	Bottom 50	93.059	0.481209
102887	Inbetween	93.0595	0.480894
244122	Inbetween	93.4692	0.477968
181800	Top 50	94.7413	0.476153
244170	Inbetween	94.5527	0.473734
269775	Top 50	95.5401	0.47369
175230	Bottom 50	90.5767	0.471709
343278	Bottom 50	90.1848	0.471143
269774	Inbetween	93.1161	0.465657
343935	Top 50	94.7491	0.464546
103058	Inbetween	93.0933	0.461718
Mean		93.87	0.3
Range		90-98	0.02-0.76
SD		1.31	0.17
GEBV is genomic estimated breeding values, RC is reliability criteria
Mean, range and SD of 244 entries
