# Supplementary material for: Harnessing Genetic Diversity in the USDA Pea Germplasm Collection Through Genomic Prediction
Source: Front Genet. 2021 Dec 24;12:707754. doi: 10.3389/fgene.2021.707754 (PMC8740293; doi:10.3389/fgene.2021.707754)
Supplement: Supplementary file 10 [file Table7.xls]

## Sheet: SY_fifty_top_RC
Supplementary Table S7. Top 50 pea accessions for reliability criteria of seed yield with different categories of GEBV
Genotypes	Category	GEBV	RC
271033	Bottom 50	3047.68	0.77
244055	Bottom 50	3063.54	0.76
273207	Bottom 50	3068.08	0.75
140296	Bottom 50	2992.74	0.63
343936	Inbetween	3149.68	0.6
306590	Inbetween	3177.23	0.6
343267	Inbetween	3226.47	0.59
179449	Inbetween	3209.45	0.59
340126	Inbetween	3205.01	0.59
174923	Inbetween	3244.43	0.59
240519	Top 50	3566.51	0.59
347332	Top 50	3565.32	0.58
347290	Top 50	3572.08	0.58
347291	Top 50	3562.46	0.57
347296	Top 50	3571.92	0.57
347305	Top 50	3559.79	0.56
347355	Top 50	3535.92	0.56
347347	Top 50	3538.49	0.56
347397	Top 50	3546.62	0.55
347350	Top 50	3514.43	0.55
347352	Top 50	3513	0.55
200755	Inbetween	3285.59	0.54
220175	Bottom 50	2773.18	0.53
269775	Top 50	3335.05	0.52
142774	Inbetween	3185.51	0.52
194338	Inbetween	3113.32	0.51
269774	Inbetween	3140.41	0.51
181800	Inbetween	3258.01	0.51
102887	Bottom 50	3037.71	0.51
269816	Inbetween	3135.84	0.51
285719	Inbetween	3218.5	0.51
164417	Inbetween	3152.95	0.51
222069	Bottom 50	2797.37	0.51
164614	Inbetween	3146.66	0.5
103058	Inbetween	3109.16	0.49
347358	Inbetween	3138.77	0.48
347314	Inbetween	3138.38	0.48
347356	Inbetween	3167.62	0.48
269776	Top 50	3511.6	0.48
227457	Bottom 50	2798.38	0.47
269799	Inbetween	3145.75	0.47
285720	Inbetween	3285.29	0.47
347342	Inbetween	3136.09	0.47
343286	Bottom 50	2421.69	0.46
347337	Inbetween	3125.69	0.46
272187	Inbetween	3190.12	0.45
166187	Bottom 50	3068.36	0.45
140295	Inbetween	3178.37	0.45
299024	Top 50	3311.02	0.45
272167	Inbetween	3204.55	0.44
Mean		3167.71	0.3
Range		2422-3846	0.05-0.77
SD		231	0.15
GEBV is genomic estimated breeding values, RC is reliability criteria
Mean, range and SD of 244 nonphenotyped pea accessions
